# Supplementary material for: Cytotoxic data of 14-deoxy-11, 12-didehydroandrographolide (14-DDA), double transfection and DDIT3 silencing data in T-47D breast carcinoma cells
Source: Data Brief. 2016 Apr 23;7:1506–10. doi: 10.1016/j.dib.2016.04.046 (PMC4857397; doi:10.1016/j.dib.2016.04.046)
Supplement: Supplementary file 1 — Supplementary material [file mmc1.zip]

Archive with 3 entries (3 files):
- coi_disclosure_resubmission (THK).pdf
- coi_disclosure_resubmission (TML).pdf
- coi_disclosure_resubmission (TSTM).pdf
